# Supplementary material for: Selecting Cost-Effectiveness Methods for Health Benefits Package Design: A Systematic Approach
Source: Int J Health Policy Manag. 2025 Mar 30;14:8562. doi: 10.34172/ijhpm.8562 (PMC12089834; doi:10.34172/ijhpm.8562)
Supplement: Supplementary file 1 — contains Table S1 (the search strategy). [file ijhpm-14-8562-s001.xlsx]

## Sheet: 1 Search strategy
	MEDLINE search strategy
	1	(health benefit* package* or HBP or benefit* package or health service* package or essential health service* or health intervention* or health service* coverage or global health system).ti,ab,kf.	25447
	2	(cost-effectiveness or WHO CHOICE or rapid health technology assessment or opportunity cost*).ti,ab,kf.	75498
	3	(assessment* or analys* or method* or appraisal or priority setting).ti,kf,ab.	11766336
	4	1 and 2 and 3	851

## Sheet: 2 Paper Extraction
					Methods		Time and capacity		Data and transferability
#	Country	Title	Type	Updated type based on survey	Assessment	Tools or databases used	Time	Capacity	Data	Relevance	Quality (evidence assessment)	Challenges/notes	Notes for the survey
1	Ethiopia	Revision of the Ethiopian Essential Health Service Package: An Explication of the Process and Methods Used	Expert opinion	Expert opinion	C/e done using mixed methods incl: WHO CHOICE for 144 interventions to estimate ACERs using local data inputs; DCP3 and Tufts and peer-reviewed lit for 382 interventions. For 492 interventions 'expert opinion' was applied' - no details. See detailed papers for each method	CHOICE, Tufts, peer reviewed lit for c/e. Costing done in OHT for 438 interventions, excel for the remaining 580.	1.5 years for the whole revision	systematic reviewing skills	CHOICE, peer-reviewed lit, Tufts, DCP	Priority to Ethiopia or LICs and newer studies	Contextualization based on CHEERS 10 point checklist (plus Drummond checklist)	Transferability and standardization of results remains imperfect bc of inconsistent design (discounting, perspective, currency, etc), and inconsistent and non transparent reporting. Also, demographic, epidemiological, and health systems variations across settings where originals studies were conducted made transferability of ICERs challenging.	We are particularly interested in understanding how you assessed cost-effectiveness using expert opinion for 492 interventions. We are also interested in understanding more details about the transferability criteria you used to ensure studies were relevant to the Ethiopian context. Finally, we are interested to know of any reflections about using a comination of CHOICE, literature, and expert opi…
2	Iran	The Use of Evidence-Informed Deliberative Processes for Health Insurance Benefit Package Revision in Iran	Expert opinion	Review + new model	Cost-effectiveness was assessed based on 'expert judgment' only		2 years for the whole HBP review				Task force on evidence collection scored performance of services on the basis of evidence and gave 1-3 starts		We are particularly interested in understanding how you assessed cost-effectiveness using expert judgment.
3	Argentina	Evidence-Informed Update of Argentina's Health Benefit Package: Application of a Rapid Review Methodology	Review	Review	Rapid HTAs undertaken based on IECS guidance. Info on c/e and budget impact classified as reasonable, uncertain, or unreasonable taking into account per capita GDP, catastrophic health expenditures, and health budget characteristics. Assesses only 'high priority interventions' which are those which are covered but it is necessary to redefine or modify the population, frequency, scope, coverage co…	Unspecified	Says short period of time but doesn’t specify	Rapid HTA - systematic reviewing	Unclear	Accounting for per capita GDP, catastrophic health expenditures, and health budget characteristics in Argentina, they classify c/e as reasonable, uncertain, or unreasonable	GRADE	This is like a more detailed review that classifies c/e information instead of using a threshold - actually have a more sophisticated analysis of evidence of c/e e.g. either its cost-saving in AR, it's c/e and is not high budget impact, or incremental cost is high but the affected pop is small; it could maybe be c/e or it is not high budget impact would all be 'favorable'. Could maybe say it's an…	We are particularly interested in understanding your assessment of cost-effectiveness. The paper says you took into account per capita GDP, catastrophic health expenditures, and health budget characteristics in Argentina. In the question about your methods, it would be great if you could describe this in more detail.
4	Ethiopia	Contextualization of cost-effectiveness evidence from literature for 382 health interventions for the Ethiopian essential health services package revision	Review	Review	Search of MEDLINE and EMBASE for DALY/QALY/LYG studies. Only ACERs. Only provider perspective. Extracted info on cost, effectiveness, ACER. Coverted to 2019 USD.	MEDLINE and EMBASE	8 months for the c/e assessment	systematic reviewing skills, understanding of economic evaluations	Only studies from MEDLINE and EMBASE	Transferability based on context and quality. For context, preference to studies from LICs, esp SSA; HIC studies included if nothing else. Preference to newer studies. Excluded studies where context varied too much from ethiopia.	Drummond checklist, if scored 7/10, included. Questions incl: well defined questions; description of alternative; effectiveness established; all relevance costs and consequences; appropriate measurement; credible valuation; differnetial timing; incremetnal costs and consequences; allowance for uncertainty; all results concerned to users.		We are particularly interested in understanding why you chose to use EMBASE and MEDLINE instead of using Tufts.
5	Malawi	Supporting the development of a health benefits package in Malawi	Review	Review	Only says it sourced info from Tufts and CHOICE. No additional info provided.	Tufts and CHOICE						No other info in the public domain. Could cite authors' experience and say- the reviewed only Tufts bc CHOICE wasn't ready. Selected based on relevance to Africa. Coverted costs to 2016 USD using standard inflation rates and recalculcated the ICER.	We are particularly interested in more details on your methodology, including the criteria you used to select the studies.
6	Pakistan	Assessing Global Evidence on Cost-Effectiveness to Inform Development of Pakistan's Essential Package of Health Services	Review	Review	7 step process: 1 - scoping. 2 - familiarize with interventions. 3 - find ICERs using tufts. 4 - review for inclusion for relevance and quality 5- select most relevant ICERs 6 - score 'quality' according to geographic relevance and partial or exact match of intervention 7 - summarize	Tufts; HiP for presentation	Says short period of time but doesn't specify	Systematic reviewing and understanding of interventions	Tufts registry	Welte knock out criteria incl relevance of the intervention, relevance of comparator, and scored for partial or exact match. Also included geographic relevance - preference to Pakistan or anotehr LMIC	Welte knock out criteria acceptable quality according to CHEERS		We are particularly interested in understanding how long the cost-effectiveness assessment took, which is included in the questions in the survey.
7	Philippines	Priority Setting for Health Service Coverage Decisions Supported by Public Spending: Experience from the Philippines	Review	Transfer	Started with CEA evidence from DCP 2015. If not in DCP, did a lit search in google scholar, EBSCO, tufts	DCP, google scholar, EBSCO, Tufts	No specified	Systematic reviewing	From databases listed in G	Literally no info about how they picked the studies. Just the info the extracted which does incl country and income level of country of study. Interventions were potentially c/e if they were c/e in the country they were assessed …	Also no info about this and nothing extracted	Applied the pareto principle to Bod :)	We are particularly interested in understanding 1) how you decided whether the DCP estimates you used were transferable to the local setting and 2) a bit more about how you chose the studies you included from the peer-reviewed literature. Hopefully the questions in the survey should answer these, but pls feel free to specify more in the open-ended question at the end.
8	Ghana	Supporting a review of the benefits package of the national health insurance scheme in Ghana	Review	Review	Took interventions from the OHT costing tool and search for CEA evidence in Tufts. Did micro costing for interventions incl meds, consumables, lodging, salaries. Resource use estimated using OHT + expert opinion. Estimated NHB using sourced estimates of effects from Tufts and local of costs.	Tufts, OHT				Preference to SSA studies, otherwise anything goes. Assessed applicability to Ghana based on similarity of disease prevalence and similarity of income level	Quality scores from tufts	Rapid CEA - taking separate estimates of c and e from the lit and recalculating?
9	Ethiopia	Generalised cost-effectiveness analysis of 159 health interventions for the Ethiopian essential health service package	Transfer	Transfer	Used CHOICE to estimate ACERs for 77 interventions on RMNCH, infectious disease and water and sanitiation, and 82 interventions for NCDs.	CHOICE and corresponding software from WHO incl spectrum, demproj, famplan,AIM, Time Impact Module, LiST, WHO CHOICE GCEA	Cites 1 year being the full time for the HBP review	Health econ modelling; understanding of CHOICE and all its supporting modules	Global BoD weights, estimates of intervention impact from CHOICE, local drug prices, local HR costs, local adjustments for other costs e.g. cold chain, transport of malaria nets etc	Mapped interventions from Ethiopia's long list of 1018 interventions in CHOICE to find 159 were aligned; accounts for local BoD weights from GBD; reviewed default data in CHOICE for pop, PIN, target pop, disease burden, effect size, and cost	Careful checking of default values in CHOICE modules and updated with Ethiopian data where possible
10	Eastern SSA + SE Asia	Priority Setting in HIV, Tuberculosis, and Malaria – New Cost-Effectiveness Results From WHO-CHOICE	Transfer	Transfer	Same as below but for HIV TB Malaria.	WHO CHOICE incl OpenMalaria, Goals and TIME (TB) spectrum modules	Not specified	Using and navigating the WHO CHOICE modules and tools; economic evaluation	WHO CHOICE default data	Same as below.	Not specified, but followed a well-defined approach to WHO CHOICE which is sort of a reference case
11	Eastern SSA + SE Asia	Cost-Effectiveness of Interventions to Improve Maternal, Newborn and Child Health Outcomes: A WHO-CHOICE Analysis for Eastern Sub-Saharan Africa and South-East Asia	Transfer	Transfer	Assessment of MNCH interventiosn for SSA and SE Asia. Using CHOICE. Outcomes modelled using spectrum tool. Disease weights from GBD. Toolkit available for analyst to input their own data and make own estimations.	WHO CHOICE incl spectrum impact modules for effects incl LiST and FamPlan; OHT for costing	Not specified	Using and navigating the WHO CHOICE modules and tools; economic evaluation	WHO CHOICE default data	Interventions straight from WHO CHOICE which are 'currently recommended with adequate evidence'. Data inputs are all the WHO CHOICE default estimates from their disease models and costing in OHT	Not specified, but followed a well-defined approach to WHO CHOICE which is sort of a reference case	some modules only evaluate impact on mortality, though for many interventions its more about morbidity. Benefit of this method is consistency in analysis across interventions
12	Eastern SSA + SE Asia	Cost-Effectiveness of Population Level and Individual Level Interventions to Combat Non-communicable Disease in Eastern Sub-Saharan Africa and South East Asia: A WHO-CHOICE Analysis	Transfer	Transfer	Same as above but for NCDs. Draws on a lot of WHO guidelines and packages e.g. the PEN package.	WHO CHOICE incl spectrum impact modules; OHT for costing	Not specified	Using and navigating the WHO CHOICE modules and tools; economic evaluation	WHO CHOICE default data	Same as above.	Not specified, but followed a well-defined approach to WHO CHOICE which is sort of a reference case	Benefit - does a one-way sensitivity analysis (NOT PSA) Hmmm quality - implicit in using local estimates of costs and other parameters where possible
13	Philippines	Reflections on the use of the World Health Organization’s (WHO) OneHealth Tool: Implications for health planning in low and middle income countries (LMICs)	Transfer	Transfer	Assessment of c/e using OHT/WHO CHOICE; updated default data with local epi data, costs from health facility surveys, and expert opinion	WHO CHOICE, OHT	Not specified	Using and navigating the WHO CHOICE modules and tools; economic evaluation	Used where possible local clinical guidelines; UN pop on demographics, GBD for BoD; desk review for effectiveness; desk review for coverage rates and expert opinion; primary data collection for costs (see table 1)	Interventions were based on available models in OHT at the time -selected 12 interventions across 3 diseases. Local costs and other data were collected to populate CHOICE modules	5-day workshop to review defaults, and used a consensus approach to modify as needed to fit the PL context.	Limitaition to CHOICE - only specific modules
14	Thailand	Defining the Benefit Package of Thailand Universal Health Coverage Scheme: From Pragmatism to Sophistication	New model	New model	The health economics working group, tasked by the NLEM sub-committee generates evidence on c/e within the local threshold. And the price negotiation working group negotiates for lowest possible price.							No details - seems to suggest just standard c/e evidence being produced after a baseline package was already established	We are particularly interested in locating more details on the methods you use to assess cost-effectiveness. We found a broad mention of methods in the HITAP 2012 process guideline, but were unable to identify further details on the methods currently used to assess cost-effectiveness to update the package.
15	Liberia	Report on developing the Liberia Universal Health Coverage Essential Package of Health Services	Review	Review + expert opinion	Cost-effectiveness estimates were drawn from DCP annexes, as well as local, regional, and global peer-reviewed literature.	DCP-3, HiP tool	Not specified	Not reported	DCP default ICERs	Not reported	Not reported		We are particularly interested in understanding a bit more about your approach to cost-effectivness estimates beyond DCP. How were additional estimates obtained?
16	Armenia, Cote d'Ivoire, Zimbabwe	Using allocation efficiency analysis to inform HBP design for progressing towards UHC - proof of concept in countries seeking decision support	Review	Review + expert opinion	Default ICERs are input based on DCP3. Users can 'calibrate' by substituting DCP values with values from Tufts. Default reduces health effects by 30% to reflect that "effect sizes may be lower when implemented at scale in the health system context".	DCP-3, HiP tool	Not specific but says HiP 'reduces the time of allocative efficiency analysis'	Not reported but obviously use of the HiP tool	DCP default ICERs	DCP defaults can be replaced with Tufts if deemed not relevant to local context	Quality reduction factor applied directly to ICER's effect size to reduce it to reflect that effects may not be as good
17	Malawi	Revision of Malawi's HBP - a critical analysis of policy formulation and implementation	Review	Review	Reviewed Tufts first, and for gaps reviewed Pubmed. Searched for intervention name + c/e. Used this for a constrained optimization analysis to improve previous league tables to inform HBPs. Made sure drug costs didn’t exceed drug budget.	Tufts, PubMed	Not specified	Need to understand how to calculcate net health benefits from ICERs and review ICERs	Tufts and Pubmed for ICERs	Preference to studies in Malawi, East Africa, SSA, or last, other LMICs, preference to more recent studies	Not specified	Only found ICERs for 141/305 interventions. Excluded the others from analysis
18	Uganda	Supporting the revision of the health benefits package in Uganda - a constrained optimization report	Review	Review	Searched Tufts first. Then Pubmed. Summary table also mentions CHOICE. Built a constrained optimization model which chooses the optimal level of coverage for each possible intervention to maximize pop health, but within the available resources in Uganda.	Tufts, PubMed, CHOICE	Not specified	Not reported	From tufts, pubmed, choice	Relevance criteria included: comparator is null; the styudy was conducted in Uganda; the study was conducted in SSA; the study was of high quality according to Tufts quality scoring	Quality according to tufts score	This study is about the constrained optimization model rather than c/e itself so c/e is a small focus
19	Kazakhstan	The use of evidence-informed deliberative processes for health benefits package design in Kazakhstan	Review	Review	Says one c/e study in country was used, and other c/e estimates were based on international evidence with no further details.	Not specified	Not specified	Not specified	Not specfied	Not specified	Not specified	This is a process paper and thus does not really provide much detail on how c/e assessment was done. Either exclude this (and other process papers) or ask Rob if he wants all process papers to be included
20	Zanzibar	Zanzibar Essential Healthcare Package Report	Review	Review	Default values in FairChoice, validated them using peer reviewed publications and grey literature from 2010 to 2019	FairChoices	Not reported	Not specified but need to understand fairchoices tool	DCP3 + published and grey lit	Not reported	Not reported	Cost effectiveness just wrapped into a bunch of other things
21	Afghanistan (added by survey respondent)	Lessons from the development process of the Afghanistan integrated package of essential health services			Used DCP values for c/e	DCP-3, HiP tool

## Sheet: 3 Survey Results
General			Methods														Time and capacity												Data														Wrap up
	Which of the following papers did you co-author?	Country	What type of health benefits package (HBP) assessment did you undertake?	Type	How many interventions did you assess? "Interventions" refers to the number of health services that you assessed based on local criteria. In other words, for how many health services did you measure cost-effectiveness?	# of interventions	We have identified four broad methods used for cost-effectiveness in benefits package design, based on a rapid review of the literature. Which of these was the primary method you used?	Method	If you used more than one of the methods in the previous question, please list all methods that you used, and briefly describe how many interventions you assessed using each.	Interventions per method	If you used "expert opinion" to elicit cost-effectiveness estimates, please briefly explain which experts you consulted, how they were identified, how many experts you consulted, how their expert opinion was elicited, and how final estimates of cost-effectiveness were chosen. If you did not use expert opinion, please indicate "N/A"	If you used "expert opinion" to elicit cost-effectiveness estimates, please briefly explain how/whether you ensured the estimates were relevant to the local context, and of good quality. If you did not use expert opinion, please indicate "N/A"	We're seeking to understand better why you chose the method that you did. Please rank the below considerations from most to least important, where 1 is the most important and 4 is the least important. [Analytical time available]	We're seeking to understand better why you chose the method that you did. Please rank the below considerations from most to least important, where 1 is the most important and 4 is the least important. [Data available ]	We're seeking to understand better why you chose the method that you did. Please rank the below considerations from most to least important, where 1 is the most important and 4 is the least important. [Capacity of the assessment team]	We're seeking to understand better why you chose the method that you did. Please rank the below considerations from most to least important, where 1 is the most important and 4 is the least important. [Quality/transferability of the values obtained]	How many people were working on the cost-effectiveness assessment? This only includes the individuals who were designing and carrying out the assessment. If you used expert opinion, the experts participating should not be included in this count, only those collecting/recording expert opinions.	Were the individuals working on cost-effectiveness working full-time or part-time?	FTE per person	Total FTEs	Min time (weeks)	Max time (weeks)	Min time for average team (months)	Max time for average team (months)	Time: Assuming one person was working on the cost-effectiveness assessment full time, how much analytical time would you estimate it took for them to assess the cost-effectiveness for ONE intervention, on average? Please consider that this is only applied to cost-effectiveness, not additional criteria.	Time: How much analytical time would you estimate it took your team to assess the cost-effectiveness of all of the interventions for your HBP assessment? Please note this is the time it took to complete the cost-effectiveness assessment only. It excludes the assessment of any other criteria, and it also excludes appraisal time.	Capacity: Which university-level technical skills did the team assessing cost-effectiveness have? Check all skills that apply. Add any additional skills to "other".	Capacity: Which applied skills did the team assessing cost-effectiveness have? e.g. through work experience. Check all that apply and add any additional skills to "other".	Data: Which data were used to estimate cost-effectiveness ratios for your assessment? Check all that apply and add others or comments in the 'other' box. Please note that each data type is linked to a specific method of the four we defined. E.g. if you used "review" as your method, you should only check the boxes where "review" is in parentheses. "Default" estimates refer to values which have bee…	Revised data to only correspond to method used	Data: If you were missing an ICER for a specific intervention, how did you fill the gap?	Transferability: If you used the "review" method which looks at existing cost-effectiveness literature or estimates, did you explicitly use any of the below criteria to decide whether a study was transferable to your context and to include it? Check all that apply. [Geographic relevance/context (e.g. preference to low-income countries)]	Transferability: If you used the "review" method which looks at existing cost-effectiveness literature or estimates, did you explicitly use any of the below criteria to decide whether a study was transferable to your context and to include it? Check all that apply. [Relevance of the intervention/comparator (e.g. the intervention was similar to that delivered in your setting)]	Transferability: If you used the "review" method which looks at existing cost-effectiveness literature or estimates, did you explicitly use any of the below criteria to decide whether a study was transferable to your context and to include it? Check all that apply. [Relevance of time (e.g. preference to newer studies)]	Transferability: If you used the "review" method which looks at existing cost-effectiveness literature or estimates, did you explicitly use any of the below criteria to decide whether a study was transferable to your context and to include it? Check all that apply. [Quality (e.g. you used the Tufts quality score or CHEERs checklist or another method to assess the overall quality of the study)]	Transferability: If you used the "review" method which looks at existing cost-effectiveness literature or estimates, did you explicitly use any of the below criteria to decide whether a study was transferable to your context and to include it? Check all that apply. [I didn't consider explicit criteria (e.g. this may be true if you did a general review, or already assumed that DCP estimates were r…	Transferability: If you used the "review" method which looks at existing cost-effectiveness literature or estimates, did you explicitly use any of the below criteria to decide whether a study was transferable to your context and to include it? Check all that apply. [Other]	Transferability: If you used the "review" method which looks at existing cost-effectiveness literature or estimates, did you explicitly use any of the below criteria to decide whether a study was transferable to your context and to include it? Check all that apply. [N/A - I didn't use review]	Transferability - review: If you specified "other" in the previous question, which additional criteria did you use to decide whether a study was included?	Transferability - review: If you used the "review" method, were you guided by any of these transferability frameworks? If other, please specify which framework and provide a link to a summary or paper describing it.	Transferability - review: If you used the "review" approach, did you evaluate the quality of the cost-effectiveness study based on any of the following reporting checklists?	Transferability - review: If you used the "review" approach, did you make any adjustments to the cost-effectiveness ratio to improve their transferability/reduce potential bias? Please indicate one of the following, or describe your approach under 'other'	If you'd had more time, data, or capacity to do your cost-effectiveness assessment, what would you have done differently?	If you have any additional comments or reflections on the framework or this survey, please provide them here.
1	Iran - The Use of Evidence-Informed Deliberative Processes for Health Insurance Benefit Package Revision in Iran	Iran	Assessment of a disease-specific "cluster" (e.g. cancer services, cardiovascular services, other disease areas)	Disease cluster	9 interventions in the multiple sclerosis service package	9	Two local cost-effectiveness studies were conducted for two expensive new drugs, Ocrelizumab and Alemtuzumab. Additionally, published cost-effectiveness studies for the remaining seven interventions were retrieved through a rapid review of databases.	Review + new model	Two local cost-effectiveness studies were conducted for two expensive new drugs, Ocrelizumab and Alemtuzumab. Additionally, published cost-effectiveness studies for the remaining seven interventions were retrieved through a rapid review of databases.	Review - 7; new model - 2	N/A	N/A	1	3	3	2	13	Part-time	0.5	6.5	12	24	6.5	13	More than 10 working days	3 to 6 months	Health economics/econometrics;Clinical/medical (physicians, nurses, etc);Pharmacy;Epidemiology	Cost-effectiveness analysis modelling (and related e.g. CBA, CMA, MCDA);Budget impact analysis;Clinical evidence synthesis;Evidence to policy translation	Cost-effectiveness ratios from the peer-reviewed literature (review);Local unit costs incl drug prices, HR costs etc (transfer or new model);Local resource use estimates (transfer or new model);Local coverage estimates (transfer or new model);Local effectiveness evidence (transfer or new model);Regional or global effectiveness estimates (transfer or new model)	Cost-effectiveness ratios from the peer-reviewed literature (review);Local unit costs incl drug prices, HR costs etc (transfer or new model);Local resource use estimates (transfer or new model);Local coverage estimates (transfer or new model);Local effectiveness evidence (transfer or new model);Regional or global effectiveness estimates (transfer or new model)	Left the ICER blank, and reported that no ICER was found	Yes	Yes	Yes	No					None	None	No adjustments to the cost-effectiveness ratios were made	I would prefer to do local economic evaluation for all new interventions that are candidate for inclusion in the package. For candidate interventions to exit the package, rapid review of economic evaluation documents is sufficient.
2	Malawi - Revision of Malawi's HBP - a critical analysis of policy formulation and implementation	Malawi	Full health benefits package - assessment of all interventions in the HBP	Full HBP	305	305	We used Review and also expert opinion through MCDA	Review + expert opinion	For CEA we had information for 141 interventions, we used MCDA for all 305 even the ones that had CEA to ensure we could compare	Review - 141; expert opinion - 305	For the MCDA to reflect HSSP III and key stakeholder priorities, selection criteria and scoring parameters were proposed from the previous HBP and used in similar contexts and debated and defined through a participatory consensus-building process over 2 workshops with the Essential Health Package technical working group and the HSSP III steering committee, including about 55 programmatic, clinica…	N/A	4	2	3	1	10	Had 2 people working for about 3 months full time, then 1 person for 8 months full time on the entire process. The rest worked a proportion of time.	0.25	2.5	4	12	0.833333	2.5	1-12 hours	1 to 3 months	Health economics/econometrics;Economics;Clinical/medical (physicians, nurses, etc);Epidemiology;Public health	Cost-effectiveness analysis modelling (and related e.g. CBA, CMA, MCDA);Clinical evidence synthesis;Policy analysis;Health benefits packages;Evidence to policy translation	Expert opinion (expert opinion);Cost-effectiveness ratios from studies the Tufts Registry (review);Cost-effectiveness ratios from the peer-reviewed literature (review);Cost-effectiveness ratios from peer-reviewed meta-analyses (e.g. those from IHME on HPV vaccination, rotavirus, HIV etc) (review);Local unit costs incl drug prices, HR costs etc (transfer or new model);Local resource use estimates …	Expert opinion (expert opinion);Cost-effectiveness ratios from studies the Tufts Registry (review);Cost-effectiveness ratios from the peer-reviewed literature (review);Cost-effectiveness ratios from peer-reviewed meta-analyses (e.g. those from IHME on HPV vaccination, rotavirus, HIV etc) (review);	Used MCDA methods from experts with objective criteria	Yes	Yes	Yes	Yes					N/A, I didn't use review	Most the tufts quality score	Re-calculated cost-effectiveness ratios using local costs	More time and people for literature review and transferrability review
3	Armenia, Cote d'Ivoire, Zimbabwe - Using allocative efficiency analysis to inform HBP design for progressing towards UHC - proof of concept in countries seeking decision support	Armenia	Full health benefits package - assessment of all interventions in the HBP	Full HBP	The Armenia analysis mapped the approx. 3,700 HBP services to the EUHC interventions of DCP3. The mapping resulted in 135 interventions (or groups of services) that could be included in the mathematical optimization. These were organized into 19 DCP3 packages.	135	Review: review and select published/estimated/synthesized ICERs (e.g. from Tufts registry, peer-reviewed literature, disease control priorities (DCP), etc)	Review	Addition: In 16 of 135 interventions retained in the HIPtool for the optimisation step, we did not use the default ICER but chose alternative ICER from literature or own estimate drawing on DCP3.	Review - 135	N/A	N/A	3	1	4	2	4	Part-time	0.5	2	4	12	0.666667	2	1-12 hours	1 to 3 months	Health economics/econometrics;Clinical/medical (physicians, nurses, etc);Epidemiology;Public health	Cost-effectiveness analysis modelling (and related e.g. CBA, CMA, MCDA);Budget impact analysis;Clinical evidence synthesis;Policy analysis;Health benefits packages;Ethics and values in policy decision making;Evidence to policy translation;Mathematical model development and application, program evaluation, M&E, health system analysis	Cost-effectiveness ratios from studies the Tufts Registry (review);Cost-effectiveness ratios (default) from Disease Control Priorities (review);Cost-effectiveness ratios (regional estimates ONLY) from WHO-CHOICE (review);Cost-effectiveness ratios from the peer-reviewed literature (review);Cost-effectiveness ratios from peer-reviewed meta-analyses (e.g. those from IHME on HPV vaccination, rotaviru…	Cost-effectiveness ratios from studies the Tufts Registry (review);Cost-effectiveness ratios (default) from Disease Control Priorities (review);Cost-effectiveness ratios (regional estimates ONLY) from WHO-CHOICE (review);Cost-effectiveness ratios from the peer-reviewed literature (review);Cost-effectiveness ratios from peer-reviewed meta-analyses (e.g. those from IHME on HPV vaccination, rotaviru…	(note that all interventions specified in the HIPtool had a default ICER available)	Yes	Yes	Yes						None	None	Adjusted ICERs through validation of relationship between disease burden, spending, and impact (leading to deeper review of ICERs and in 16 of 135 interventions to use of alternative ICER). DCP3 ICERs were adjusted to 2019 prices in Armenian currency. A 30% reduction to all ICERs was made to adjust for actual implementation conditions.	Expansion of HIPtool to include additional interventions in the HBP optimization (the government expenditure which the tool could include in the optimization was equivalent to 56.4% of public sector health spending in 2019; the optimization excluded expenditure that could not be mapped to the Essential UHC interventions including Armenia capitation spending as well as Armenia HBP services).	Excellent survey. More comment boxes would be useful. Many thanks.
4	Armenia, Cote d'Ivoire, Zimbabwe - Using allocative efficiency analysis to inform HBP design for progressing towards UHC - proof of concept in countries seeking decision support;Liberia - Report on developing the Liberia Universal Health Coverage Essential Package of Health Services;Blanchet K et al. (2023) Lessons learned from Afghanistan	HIP team	Full health benefits package - assessment of all interventions in the HBP	Full HBP	100-245 depending on the project	245	Step 1 Review to identify availability, Step 2 Expert opinion/assumption where missing	Review + expert opinion	Review (30%), Expert opinion/assumption (70%)	Review - 74; expert opinion - 171	All interventions assessed were recommended by DCP3 as cost-effective in LMICs. We therefore assumed country cost-effectiveness thresholds as ICERs where data were entirely missing and these were reviewed by country costing and financing teams. ICER values were used to estimate DALYs averted, and a colour-coding/traffic lights approach was used for prioritisation by grouping ICERs into three grou…	Please refer to our answer above.	1	1	2	1	2	Part-time	0.5	1	1	4	0.0833333	0.333333	Less than 1 hour	Less than 1 month	Health economics/econometrics;Public health	Cost-effectiveness analysis modelling (and related e.g. CBA, CMA, MCDA);Budget impact analysis;Policy analysis;Health benefits packages;Evidence to policy translation	Expert opinion (expert opinion);Cost-effectiveness ratios from studies the Tufts Registry (review);Cost-effectiveness ratios (default) from Disease Control Priorities (review);Cost-effectiveness ratios from the peer-reviewed literature (review);Cost-effectiveness ratios from peer-reviewed meta-analyses (e.g. those from IHME on HPV vaccination, rotavirus, HIV etc) (review)	Expert opinion (expert opinion);Cost-effectiveness ratios from studies the Tufts Registry (review);Cost-effectiveness ratios (default) from Disease Control Priorities (review);Cost-effectiveness ratios from the peer-reviewed literature (review);Cost-effectiveness ratios from peer-reviewed meta-analyses (e.g. those from IHME on HPV vaccination, rotavirus, HIV etc) (review)	Set each DCP3 intervention to threshold, otherwise marked as missing. Please see our previous answer on colour-coding for prioritisation and the use of ICER values for health impact estimation.	Yes	Yes	Yes	No	Yes	Yes		We only applied the above criteria where we sourced additional ICERs to the ones in DCP3. Otherwise we didn't consider explicit criteria where DCP3 values were availiable.	None	None	No adjustments to the cost-effectiveness ratios were made	Use one of the existing review frameworks and better contextualise costs by adjusting components.
5	Pakistan - Assessing global evidence on cost-effectiveness to inform Pakistan's Health Benefits Package	Pakistan	Full health benefits package - assessment of all interventions in the HBP	Full HBP	170	170	Review: review and select published/estimated/synthesized ICERs (e.g. from Tufts registry, peer-reviewed literature, disease control priorities (DCP), etc)	Review		No response	N/A	N/A	1	3	2	4	5	Full-time	1	5	12	24	5	10	1-5 working days	3 to 6 months	Health economics/econometrics;Economics;Clinical/medical (physicians, nurses, etc);Epidemiology;Public health;Private and Public sector experience at all levels of care	Cost-effectiveness analysis modelling (and related e.g. CBA, CMA, MCDA);Budget impact analysis;Clinical evidence synthesis;Policy analysis;Health benefits packages;Ethics and values in policy decision making;Evidence to policy translation	Cost-effectiveness ratios from studies the Tufts Registry (review);Cost-effectiveness ratios (default) from Disease Control Priorities (review);Cost-effectiveness ratios from the peer-reviewed literature (review);Cost-effectiveness ratios from peer-reviewed meta-analyses (e.g. those from IHME on HPV vaccination, rotavirus, HIV etc) (review)	Cost-effectiveness ratios from studies the Tufts Registry (review);Cost-effectiveness ratios (default) from Disease Control Priorities (review);Cost-effectiveness ratios from the peer-reviewed literature (review);Cost-effectiveness ratios from peer-reviewed meta-analyses (e.g. those from IHME on HPV vaccination, rotavirus, HIV etc) (review)	Set each missing ICER equal to the threshold	Yes	Yes	Yes	Yes	Yes				Welte "knock-out" criteria	Tufts quality score	No adjustments to the cost-effectiveness ratios were made	search for better quality evidence, more research engines than TUFTs only, inclusion of QALY studies, utilizing WHO CHOICE and other tools and frameworks
6	Ethiopia - Contextualization of cost-effectiveness evidence from literature for 382 health interventions for the Ethiopian essential health services package revision;Ethiopia - Generalised cost-effectiveness analysis of 159 health interventions for the Ethiopian essential health service package;Ethiopia - Revision of the Ethiopian Essential Health Service Package: An Explication of the Process an…	Ethiopia	Full health benefits package - assessment of all interventions in the HBP	Full HBP	1018	1018		Review, Transfer, and Expert Opinion	Primary analysis using WHOC GCEA model, Review and trasfer, expert opinion	Review - 382; transfer - 159; expert opinion - 477	Health Economist were invited and used to give expert. The experts were identified based on their previous experience in conducting cost-effectiveness analysis on wide ranges of health interventions. A one to one meeting was conducted.	The expert selected had detail understanding of the epidemiological profile and cost structure of the country context.	3	1	2	4	3	Full-time	1	3	12	24	3	6	1-12 hours	3 to 6 months	Health economics/econometrics;Clinical/medical (physicians, nurses, etc);Epidemiology;Public health	Cost-effectiveness analysis modelling (and related e.g. CBA, CMA, MCDA);Budget impact analysis;Clinical evidence synthesis;Policy analysis;Health benefits packages;Ethics and values in policy decision making;Evidence to policy translation	Expert opinion (expert opinion);Cost-effectiveness ratios from studies the Tufts Registry (review);Cost-effectiveness ratios (default) from Disease Control Priorities (review);Cost-effectiveness ratios (regional estimates ONLY) from WHO-CHOICE (review);Cost-effectiveness ratios from the peer-reviewed literature (review);Cost-effectiveness ratios from peer-reviewed meta-analyses (e.g. those from I…	Expert opinion (expert opinion);Cost-effectiveness ratios from studies the Tufts Registry (review);Cost-effectiveness ratios (default) from Disease Control Priorities (review);Cost-effectiveness ratios (regional estimates ONLY) from WHO-CHOICE (review);Cost-effectiveness ratios from the peer-reviewed literature (review);Cost-effectiveness ratios from peer-reviewed meta-analyses (e.g. those from I…	Used 'expert opinion' to elicit missing ICERs from experts	Yes	Yes	Yes	Yes					Drummond checklist	Drummond checklist	No adjustments to the cost-effectiveness ratios were made
7	Kazakhstan - The use of evidence-informed deliberative processes for health benefits package design in Kazakhstan	Kazakhstan	Assessment of 25 'single technologies' seen as a priority for the country	Partial HBP	25	25	Review: review and select published/estimated/synthesized ICERs (e.g. from Tufts registry, peer-reviewed literature, disease control priorities (DCP), etc)	Review	Majority were Review, but there were 1 or 2 interventions which had local, de novo cost-effectiveness analysis for each technology/research question. Where there was existing information which could be used/constructed	Review - 23	N/A	N/A	1	1	1	3	5	Part-time	0.5	2.5	4	12	0.833333	2.5	1-12 hours	1 to 3 months	Health economics/econometrics;Economics;Clinical/medical (physicians, nurses, etc);Pharmacy;Public health	Cost-effectiveness analysis modelling (and related e.g. CBA, CMA, MCDA);Budget impact analysis;Clinical evidence synthesis;Policy analysis	Cost-effectiveness ratios from the peer-reviewed literature (review);Cost-effectiveness ratios from peer-reviewed meta-analyses (e.g. those from IHME on HPV vaccination, rotavirus, HIV etc) (review);Local effectiveness evidence (transfer or new model);Default resource use estimates (transfer or new model);Default coverage estimates (transfer or new model);Default burden of disease estimates (tran…	Cost-effectiveness ratios from the peer-reviewed literature (review);Cost-effectiveness ratios from peer-reviewed meta-analyses (e.g. those from IHME on HPV vaccination, rotavirus, HIV etc) (review);Local effectiveness evidence (transfer or new model);Default resource use estimates (transfer or new model);Default coverage estimates (transfer or new model);Default burden of disease estimates (tran…	Left the ICER blank, and reported that no ICER was found	Yes	Yes	No	Yes					None	CHEERS checklist	Re-calculated cost-effectiveness ratios using local costs	Would have tried to do more transferability. These were only done on about 2 studies related to Diabetes. The rest were more complicated technologies for which there was little or no information available. IE not a part of DCP etc.
8	Malawi - Supporting the development of a health benefits package in Malawi	Malawi	Full health benefits package - assessment of all interventions in the HBP	Full HBP	67	67	Review: review and select published/estimated/synthesized ICERs (e.g. from Tufts registry, peer-reviewed literature, disease control priorities (DCP), etc)	Review		Review - 67			3	4	2	1	2	Full-time	1	2	1	4	0.166667	0.666667	Less than 1 hour	Less than 1 month	Health economics/econometrics	Cost-effectiveness analysis modelling (and related e.g. CBA, CMA, MCDA)	Cost-effectiveness ratios from studies the Tufts Registry (review);Cost-effectiveness ratios (regional estimates ONLY) from WHO-CHOICE (review);Cost-effectiveness ratios from the peer-reviewed literature (review);Cost-effectiveness ratios from peer-reviewed meta-analyses (e.g. those from IHME on HPV vaccination, rotavirus, HIV etc) (review)	Cost-effectiveness ratios from studies the Tufts Registry (review);Cost-effectiveness ratios (regional estimates ONLY) from WHO-CHOICE (review);Cost-effectiveness ratios from the peer-reviewed literature (review);Cost-effectiveness ratios from peer-reviewed meta-analyses (e.g. those from IHME on HPV vaccination, rotavirus, HIV etc) (review)	Left the ICER blank, and reported that no ICER was found	Yes	Yes	Yes	Yes	No	Yes;No	No	Similarity of the healthcare system, particularly in terms of the costs incurred in procuring and delivering the intervention	Drummond checklist	None	No adjustments to the cost-effectiveness ratios were made	Considered recalculating the estimated costs to be more specific to the local context (e.g., nationally and at specific levels of delivery), and formalize expert judgements (e.g., around obviously cost-effective interventions that lack any cost-effectiveness data in the literature) through formal elicitation exercises. However, being cautious to limit these exercises to where their benefit is gre…	We did also use some of the data mentioned earlier, but in the calculations of expected net benefit (health or monetary) rather than in the calculation of ICERs. Specifically, local unit costs incl drug prices, HR costs etc, local coverage estimates and ocal burden of disease estimates.
9	Argentina - Evidence-Informed Update of Argentina's Health Benefit Package: Application of a Rapid Review Methodology	Argentina	Full health benefits package - assessment of all interventions in the HBP	Full HBP	164	164	We have developed a way to estimate the economic aspect of technology adoption, based on literature data review, coverage package mentions, affected population, and different combinations of factors determining whether the economic aspect is favorable, uncertain, or unfavorable.	Review (expanded)		Review - 164	N/A	N/A	1	1	2	2	5	Part-time	0.5	2.5	36	48	7.5	10	1-12 hours	9 months to 1 year	Health economics/econometrics;Clinical/medical (physicians, nurses, etc);Epidemiology;Public health	Cost-effectiveness analysis modelling (and related e.g. CBA, CMA, MCDA);Budget impact analysis;Clinical evidence synthesis;Policy analysis;Health benefits packages	Cost-effectiveness ratios from the peer-reviewed literature (review);Cost-effectiveness ratios from peer-reviewed meta-analyses (e.g. those from IHME on HPV vaccination, rotavirus, HIV etc) (review);Other default cost-effectiveness estimates, please specify under other (review);Local coverage estimates (transfer or new model);Local burden of disease estimates (transfer or new model);We have devel…	Cost-effectiveness ratios from the peer-reviewed literature (review);Cost-effectiveness ratios from peer-reviewed meta-analyses (e.g. those from IHME on HPV vaccination, rotavirus, HIV etc) (review);Other default cost-effectiveness estimates, please specify under other (review);Local coverage estimates (transfer or new model);Local burden of disease estimates (transfer or new model);We have devel…	Left the ICER blank, and reported that no ICER was found	Yes	Yes	No	No	Yes				None	CHEERS checklist	No adjustments to the cost-effectiveness ratios were made
10	Eastern SSA + SE Asia - Cost-Effectiveness of Interventions to Improve Maternal, Newborn and Child Health Outcomes: A WHO-CHOICE Analysis for Eastern Sub-Saharan Africa and South-East Asia;Ethiopia - Revision of the Ethiopian Essential Health Service Package: An Explication of the Process and Methods Used	Eastern SSA + SE Asia	Assessment of a disease-specific "cluster" (e.g. cancer services, cardiovascular services, other disease areas)	Disease cluster	37	37	Transfer: estimates ICERs inputting context-specific data to existing models (e.g. using the WHO-CHOICE models)	Transfer		Transfer - 37			3	1	2	1	2	Part-time	0.5	1	48	96	4	8	1-12 hours	More than 1 year	Health economics/econometrics;Economics;Clinical/medical (physicians, nurses, etc);Public health	Cost-effectiveness analysis modelling (and related e.g. CBA, CMA, MCDA);Health benefits packages	Regional or global unit costs incl drug prices, HR costs etc (transfer or new model);Regional or global resource use estimates (transfer or new model);Regional or global coverage estimates (transfer or new model);Regional or global burden of disease estimates (transfer or new model);Regional or global effectiveness estimates (transfer or new model);Default unit costs incl drug prices, HR costs et…	Regional or global unit costs incl drug prices, HR costs etc (transfer or new model);Regional or global resource use estimates (transfer or new model);Regional or global coverage estimates (transfer or new model);Regional or global burden of disease estimates (transfer or new model);Regional or global effectiveness estimates (transfer or new model);Default unit costs incl drug prices, HR costs et…	Analysis only included interventions for which CE could be generated with available models							Yes;No		N/A, I didn't use review	N/A, I didn't use review	N/A, I didn't use review	I would love to have more time, data, and capacity! :) I would have included more interventions.	There is one question in this survey asking how long the analysis took for the CEA. I selected the option of > 1 year because the overall process took many years in terms of revisions and model validation etc. The actual production of numbers would be a shorter time period.
11	Philippines - Priority Setting for Health Service Coverage Decisions Supported by Public Spending: Experience from the Philippines;Philippines - Reflections on the use of the World Health Organizationâ€™s (WHO) OneHealth Tool: Implications for health planning in low and middle income countries (LMICs)	Philippines	Full health benefits package - assessment of all interventions in the HBP	Full HBP	48	48	Transfer: estimates ICERs inputting context-specific data to existing models (e.g. using the WHO-CHOICE models)	Transfer		Transfer - 48			4	2	3	1	20	Part-time	0.5	10	1	4	0.833333	3.33333	1-5 working days	Less than 1 month	Health economics/econometrics;Economics;Clinical/medical (physicians, nurses, etc);Pharmacy;Epidemiology;Public health	Cost-effectiveness analysis modelling (and related e.g. CBA, CMA, MCDA);Budget impact analysis;Health benefits packages;Ethics and values in policy decision making	Cost-effectiveness ratios (regional estimates ONLY) from WHO-CHOICE (review)	Cost-effectiveness ratios (regional estimates ONLY) from WHO-CHOICE (review)	Used 'expert opinion' to elicit missing ICERs from experts												Yes, I would have sought more time to get local data. We did a bunch of rapid reviews and a rapid assessment of health facilities to get costing numbers. For the epi numbers, we relied on rapid reviews and expert opinion. I would have preferred to establish linkages with the Department of Health to get more local data.
12	Malawi - Revision of Malawi's HBP - a critical analysis of policy formulation and implementation;Uganda - Supporting the revision of the health benefits package in Uganda a constrained optimization model	Malawi, Uganda	Full health benefits package - assessment of all interventions in the HBP	Full HBP	120	120	Review: review and select published/estimated/synthesized ICERs (e.g. from Tufts registry, peer-reviewed literature, disease control priorities (DCP), etc)	Review		Review - 120			2	1	3	4	3	Part-time	0.5	1.5	4	12	0.5	1.5	1-12 hours	1 to 3 months	Health economics/econometrics;Economics;Clinical/medical (physicians, nurses, etc);Public health	Cost-effectiveness analysis modelling (and related e.g. CBA, CMA, MCDA);Budget impact analysis;Clinical evidence synthesis;Health benefits packages;Evidence to policy translation	Cost-effectiveness ratios from studies the Tufts Registry (review);Cost-effectiveness ratios (regional estimates ONLY) from WHO-CHOICE (review);Cost-effectiveness ratios from the peer-reviewed literature (review)	Cost-effectiveness ratios from studies the Tufts Registry (review);Cost-effectiveness ratios (regional estimates ONLY) from WHO-CHOICE (review);Cost-effectiveness ratios from the peer-reviewed literature (review)	Left the ICER blank, and reported that no ICER was found	Yes	Yes	Yes	Yes	No	No			None	Tufts quality score	No adjustments to the cost-effectiveness ratios were made	1. Would have tried to obtain the cost breakdown in CE studies and update the ICERs based on latest costs. Drug costs, for instance, have changed significantly over the years 2. Found a way to address interactions between interventions 3. Found a way to update the problem statement not to building a health benefits package from scratch but considering changing what's delivered by the system now t…
13	Ethiopia - Contextualization of cost-effectiveness evidence from literature for 382 health interventions for the Ethiopian essential health services package revision;Ethiopia - Generalised cost-effectiveness analysis of 159 health interventions for the Ethiopian essential health service package		Full health benefits package - assessment of all interventions in the HBP		1018		We used experts' option, review and select from other publication and using OneHealth Tool Generalized CEA		We used subject matter experts for the multisectoral interventions.				1	1	3	2	2	Full-time							Less than 1 hour	3 to 6 months	Health economics/econometrics;Epidemiology;Public health	Cost-effectiveness analysis modelling (and related e.g. CBA, CMA, MCDA);Policy analysis;Ethics and values in policy decision making	Expert opinion (expert opinion);Cost-effectiveness ratios from studies the Tufts Registry (review);Cost-effectiveness ratios (default) from Disease Control Priorities (review);Cost-effectiveness ratios (regional estimates ONLY) from WHO-CHOICE (review);Cost-effectiveness ratios from the peer-reviewed literature (review);Cost-effectiveness ratios from peer-reviewed meta-analyses (e.g. those from I…		Left the ICER blank, and reported that no ICER was found	Yes	Yes	Yes	Yes					Drummond checklist	CHEERS checklist
													2.25	1.75	2.41667	2.16667
													3	1	4	2			Average team size	3
